# Supplementary material for: Modeling genotypes in their microenvironment to predict single- and multi-cellular behavior
Source: Gigascience. 2019 Jan 31;8(3):giz010. doi: 10.1093/gigascience/giz010 (PMC6423375; doi:10.1093/gigascience/giz010)
Supplement: Supplemental Files [file giz010_supplemental_files.zip]

Archive with 2 entries (2 files):
- Protocol.docx
- Supplementary-Figures.docx
